# Supplementary material for: Effects of Load Carriage on Postural Control and Spatiotemporal Gait Parameters during Level and Uphill Walking
Source: Sensors (Basel). 2023 Jan 5;23(2):609. doi: 10.3390/s23020609 (PMC9863443; doi:10.3390/s23020609)
Supplement: Supplementary file 1 [file sensors-23-00609-s001.zip]

Archive with 1 entries (1 files):
- sensors-1867682-supplementary.pdf
